# Supplementary material for: Numerical and Experimental Mechanical Analysis of Additively Manufactured Ankle–Foot Orthoses
Source: Materials (Basel). 2022 Sep 3;15(17):6130. doi: 10.3390/ma15176130 (PMC9457881; doi:10.3390/ma15176130)
Supplement: Supplementary file 1 [file materials-15-06130-s001.zip]

Archive with 1 entries (1 files):
- materials-1853653-supplementary.pdf
